# Supplementary material for: Antimicrobial, Insecticidal and Cytotoxic Activity of Linear Venom Peptides from the Pseudoscorpion Chelifer cancroides
Source: Toxins (Basel). 2022 Jan 14;14(1):58. doi: 10.3390/toxins14010058 (PMC8778599; doi:10.3390/toxins14010058)
Supplement: Supplementary file 1 [file toxins-14-00058-s001.zip]

Archive with 1 entries (1 files):
- toxins-1511593-supplementary.xlsx
