# Supplementary material for: Antimicrobial, Insecticidal and Cytotoxic Activity of Linear Venom Peptides from the Pseudoscorpion Chelifer cancroides
Source: Toxins (Basel). 2022 Jan 14;14(1):58. doi: 10.3390/toxins14010058 (PMC8778599; doi:10.3390/toxins14010058)
Supplement: Supplementary file 1 [file toxins-14-00058-s001.zip › toxins-1511593-supplementary.xlsx]

## Sheet: Table S1 Aphid Raw Data
First run
	d0	d1	d2	d3
10% MeOH	1	1	1	0.9
Spinosad	1	1	0.93	0.38
Checacin1	1	1	0.96	0.48
Checacin1¹¯¹¹	1	1	0.98	0.66
Checacin1¹²¯²⁵	1	1	0.98	0.66
Checacin1¹¯²¹	1	1	0.9	0.33
Second run
	d0	d1	d2	d3
10% MeOH	1	1	1	0.93
Spinosad	1	1	0.98	0.7
Checacin1	1	1	0.98	0.65
Checacin1¹¯¹¹	1	1	1	0.88
Checacin1¹²¯²⁵	1	1	1	0.95
Checacin1¹¯²¹	1	1	0.98	0.82
Mean
	d0	d1	d2	d3
10% MeOH	1	1	1	0.915
Spinosad	1	1	0.955	0.54
Checacin1	1	1	0.97	0.565
Checacin1¹¯¹¹	1	1	0.99	0.77
Checacin1¹²¯²⁵	1	1	0.99	0.805
Checacin1¹¯²¹	1	1	0.94	0.575
LogRank Test in comparison to negative control (10% methanol)
Treatment	P-Value
Spinosad	0.000679913
Checacin1	6.80375e-05
Checacin1¹¯¹¹	0.00253249
Checacin1¹²¯²⁵	0.0154768
Checacin1¹¯²¹	1.13271e-06

## Sheet: Table S2 Cytotox Raw Data
Untreated								Kolmogorov-Smirnov test to verify normal distribution
Values	rank	(rank-1)/n	cumulative share	difference				quantity	4
102.684	1	0	0.0668072	0.0668072				mean	114.106
117.913	2	0.25	0.691462	0.441462				standard deviation	7.6146
117.913	3	0.5	0.691462	0.191462				maximal difference	0.441462
117.913	4	0.75	0.691462	0.0585375				critical value (alpha=0.05)	0.6239
								normal distribution	Yes
Ionomycin
Values	rank	(rank-1)/n	cumulative share	difference				Kolmogorov-Smirnov test to verify normal distribution
0.0638547	1	0	0.308538	0.308538				quantity	4
0.0638547	2	0.25	0.308538	0.0585375				mean	0.0816535
0.0638547	3	0.5	0.308538	0.191462				standard deviation	0.0355976
0.13505	4	0.75	0.933193	0.183193				maximal difference	0.308538
								critical value (alpha=0.05)	0.6239
								normal distribution	Yes
								F-Test	3.46882e-07
								T-Test	4.59649e-08
Checacin11-11_100µM								Kolmogorov-Smirnov test to verify normal distribution
Values	rank	(rank-1)/n	cumulative share	difference				quantity	4
101.806	1	0	0.12886	0.12886				mean	106.837
104.616	2	0.25	0.308666	0.0586655				standard deviation	4.44576
109.293	3	0.5	0.709684	0.209684				maximal difference	0.209684
111.634	4	0.75	0.8597	0.1097				critical value (alpha=0.05)	0.6239
								normal distribution	Yes
								F-Test	0.400333
								T-Test	0.0810811
Checacin112-25_100µM								Kolmogorov-Smirnov test to verify normal distribution
Values	rank	(rank-1)/n	cumulative share	difference				quantity	4
109.724	1	0	0.112416	0.112416				mean	116.283
116.135	2	0.25	0.489059	0.239059				standard deviation	5.40345
116.315	3	0.5	0.502358	0.00235804				maximal difference	0.239059
122.958	4	0.75	0.89164	0.14164				critical value (alpha=0.05)	0.6239
								normal distribution	Yes
								F-Test	0.58737
								T-Test	0.329579
Checacin11-21_100µM								Kolmogorov-Smirnov test to verify normal distribution
Values	rank	(rank-1)/n	cumulative share	difference				quantity	5
0.0155322	1	0	0.134922	0.134922				mean	0.0377174
0.019294	2	0.2	0.179749	0.0202508				standard deviation	0.0201058
0.0387191	3	0.4	0.519867	0.119867				maximal difference	0.236632
0.0574354	4	0.6	0.836632	0.236632				critical value (alpha=0.05)	0.5193
0.0576064	5	0.8	0.838721	0.0387211				normal distribution	Yes
0.0586756	6	1	0.851386	0.148614				F-Test	1.78781e-12
								T-Test	1.29056e-10
Checacin1_100µM								Kolmogorov-Smirnov test to verify normal distribution
Values	rank	(rank-1)/n	cumulative share	difference				quantity	7
0.0103548	1	0	0.200878	0.200878				mean	0.0382556
0.0155322	2	0.142857	0.247337	0.10448				standard deviation	0.0332751
0.0189856	3	0.285714	0.281256	0.0044578				maximal difference	0.200878
0.019294	4	0.428571	0.284392	0.144179				critical value (alpha=0.05)	0.4834
0.0453296	5	0.571429	0.584178	0.0127491				normal distribution	Yes
0.0544124	6	0.714286	0.686358	0.0279274				F-Test	2.43693e-13
0.10388	7	0.857143	0.975706	0.118563				T-Test	6.98215e-12
Checacin11-21_50µM								Kolmogorov-Smirnov test to verify normal distribution
Values	rank	(rank-1)/n	cumulative share	difference				quantity	4
94.818	1	0	0.148781	0.148781				mean	104.851
101.296	2	0.25	0.356018	0.106018				standard deviation	9.63137
105.617	3	0.5	0.531685	0.0316847				maximal difference	0.158454
117.673	4	0.75	0.908454	0.158454				critical value (alpha=0.05)	0.6239
								normal distribution	Yes
								F-Test	0.708856
								T-Test	0.0924858
Checacin1_50µM								Kolmogorov-Smirnov test to verify normal distribution
Values	rank	(rank-1)/n	cumulative share	difference				quantity	4
0.69716	1	0	0.256567	0.256567				mean	2.18381
0.838072	2	0.25	0.276932	0.026932				standard deviation	2.27329
1.66725	3	0.5	0.410122	0.0898783				maximal difference	0.256567
5.53277	4	0.75	0.929648	0.179648				critical value (alpha=0.05)	0.6239
								normal distribution	Yes
								F-Test	0.0775035
								T-Test	1.38826e-05
Checacin11-21_25µM								Kolmogorov-Smirnov test to verify normal distribution
Values	rank	(rank-1)/n	cumulative share	difference				quantity	4
108.659	1	0	0.252233	0.252233				mean	112.481
109.108	2	0.25	0.277936	0.0279363				standard deviation	5.72568
111.256	3	0.5	0.41533	0.0846703				maximal difference	0.252233
120.899	4	0.75	0.929262	0.179262				critical value (alpha=0.05)	0.6239
								normal distribution	Yes
								F-Test	0.651112
								T-Test	0.372746
Checacin1_25µM								Kolmogorov-Smirnov test to verify normal distribution
Values	rank	(rank-1)/n	cumulative share	difference				quantity	6
31.8423	1	0	0.107207	0.107207				mean	56.8742
32.4757	2	0.166667	0.113119	0.0535477				standard deviation	20.1622
59.4083	3	0.333333	0.55001	0.216676				maximal difference	0.216676
65.6753	4	0.5	0.668769	0.168769				critical value (alpha=0.05)	0.5193
75.1461	5	0.666667	0.817597	0.150931				normal distribution	Yes
76.6972	6	0.833333	0.83724	0.00390676				F-Test	0.139791
								T-Test	0.000218909
Checacin11-21_12.5µM								Kolmogorov-Smirnov test to verify normal distribution
Values	rank	(rank-1)/n	cumulative share	difference				quantity	4
113.02	1	0	0.135435	0.135435				mean	118.712
116.446	2	0.25	0.330579	0.080579				standard deviation	5.17011
120.349	3	0.5	0.624198	0.124198				maximal difference	0.139307
125.035	4	0.75	0.889307	0.139307				critical value (alpha=0.05)	0.6239
								normal distribution	Yes
								F-Test	0.541159
								T-Test	0.180222
Checacin1_12.5µM								Kolmogorov-Smirnov test to verify normal distribution
Values	rank	(rank-1)/n	cumulative share	difference				quantity	4
90.7908	1	0	0.180839	0.180839				mean	97.3849
93.1967	2	0.25	0.281174	0.0311738				standard deviation	7.22896
98.4388	3	0.5	0.557955	0.0579548				maximal difference	0.180839
107.113	4	0.75	0.910808	0.160808				critical value (alpha=0.05)	0.6239
								normal distribution	Yes
								F-Test	0.933916
								T-Test	0.00951229
Checacin11-21_6.25								Kolmogorov-Smirnov test to verify normal distribution
Values	rank	(rank-1)/n	cumulative share	difference				quantity	4
113.677	1	0	0.225565	0.225565				mean	115.113
113.689	2	0.25	0.227435	0.0225653				standard deviation	1.90597
115.378	3	0.5	0.555318	0.0553183				maximal difference	0.225565
117.709	4	0.75	0.913361	0.163361				critical value (alpha=0.05)	0.6239
								normal distribution	Yes
								F-Test	0.0477379
								T-Test	0.402995
Checacin1_6.25								Kolmogorov-Smirnov test to verify normal distribution
Values	rank	(rank-1)/n	cumulative share	difference				quantity	4
90.3458	1	0	0.099805	0.099805				mean	100.292
98.0235	2	0.25	0.384925	0.134925				standard deviation	7.75446
105.474	3	0.5	0.748015	0.248015				maximal difference	0.248015
107.325	4	0.75	0.817791	0.0677912				critical value (alpha=0.05)	0.6239
								normal distribution	Yes
								F-Test	0.976831
								T-Test	0.0219862
